# Supplementary material for: Investigation of Vacancy-Ordered Double Perovskite Halides A2Sn1−xTixY6 (A = K, Rb, Cs; Y = Cl, Br, I): Promising Materials for Photovoltaic Applications
Source: Nanomaterials (Basel). 2023 Oct 11;13(20):2744. doi: 10.3390/nano13202744 (PMC10609051; doi:10.3390/nano13202744)
Supplement: Supplementary file 1 [file nanomaterials-13-02744-s001.zip]

Archive with 1 entries (1 files):
- nanomaterials-2617925-supplementary.pdf
